# Supplementary material for: Peptide Blockers of PD-1-PD-L1 Interaction Reinvigorate PD-1-Suppressed T Cells and Curb Tumor Growth in Mice
Source: Cells. 2024 Jul 15;13(14):1193. doi: 10.3390/cells13141193 (PMC11274521; doi:10.3390/cells13141193)
Supplement: Supplementary file 1 [file cells-13-01193-s001.zip]

Archive with 1 entries (1 files):
- cells-3019093-supplementary.pdf
